# Supplementary material for: Plasma glucocorticogenic activity, race/ethnicity and alcohol intake among San Francisco Bay Area women
Source: PLoS One. 2020 Jun 1;15(6):e0233904. doi: 10.1371/journal.pone.0233904 (PMC7263601; doi:10.1371/journal.pone.0233904)
Supplement: S1 Dataset — (XLS) [file pone.0233904.s003.xls]

## Sheet: Sheet1
id	glucocorticogenic	ln_glococorticogenic	race_ethnicity	forborn	nSESquintiles	alcohol_cat	height	bmi_cat	age_cat	menopause_status	IndigenousAmericanAncestry
1	28469.6	10.2566	Latina	0		0	140.733	2	2	1	0.512964
2	64792.8	11.0789	Latina	1	4	1	154.933	1	0	1	0.239608
3	30722.1	10.3327	Latina	1	3	0	138.9	2	1	1	0.653929
4	37130.9	10.5222	Latina	0	4	0			2	1	0.413177
5	21007.7	9.95264	Latina	1	5	1	163.067	1	0	1	0.397117
6	38261.4	10.5522	Latina	1	5	0	155.167	1	1	1
7	39490.2	10.5838	Latina	1	3	0	177.8	2	1	1	0.300769
8	31401.2	10.3546	Latina	1	3	1	159.6	1	2	1	0.514891
9	74110.4	11.2133	NBW	0	2	1	166.267	2	0
10	50926.3	10.8381	NBW	0	5	1	167.8	1	1	1
11	34932.3	10.4612	NBW	0	2	0	167.133	2	1	1
12	27943.1	10.2379	NBW	0	4	0	173.467	1	1	1
13	36296.2	10.4995	NLW	0	4	0	148.567	1	2	1
14	54207.2	10.9006	Latina	1	3	0	160.833	2	1	1	0.282002
15	32458.8	10.3877	NBW	0	5	1	176.5	1	1	1
16	24429.6	10.1035	NLW	0	5	0	159.667	1	1	1
17	46523.2	10.7477	Latina	1	1	0	160.2	1	1	1	0.615942
18	75474.6	11.2316	Latina	1	3	0	160.767	2	2	1	0.532255
19	27773.8	10.2318	NBW	0	1	2	165.1	2	1	1
20	54169.1	10.8999	NLW	0	5	0	155.133	0	0	1
21	48654.8	10.7925	NLW	0	2	2	156.033	0	2	1
22	29364.5	10.2875	Latina	0	3	0	152.133	2	2	1	0.293364
23	60165.3	11.0049	Latina	0	2	0	154.9	2	2	1	0.598064
24	52981.7	10.8777	Latina	0	4	1	151.3	1	1	1
25	50424.9	10.8282	NBW	0	3	0	161.2	0	0	1
26	38029.8	10.5461	Latina	1	2	0	146.533	2	0	1
27	48494.4	10.7892	Latina	1	4	0	165.1	0	2	1
28	34927.6	10.461	NLW	0	4	0	153.267	1	2	1
29	31648.2	10.3624	Latina	0	4	0	149.4	2	2	1
30	65555.3	11.0906	NBW	0	3	0	166.967	2	2	1
31	42725.3	10.6625	Latina	1	3	0			2	1	0.235832
32	58826.6	10.9823	Latina	1	5	1	155.2	1	1	1	0.345943
33	30068.8	10.3112	NBW	0	2	0	168.333	2	0
34	52433.4	10.8673	NBW	0	3	0	156.6	2	2	1
35	27776.6	10.232	Latina	1	5	1	153.267	1	1	1	0.057445
36	55991.9	10.933	Latina	1	2	0	145.533	2	1	1
37	39063	10.5729	Latina	1	3	2	154.933	1	1	1	0.452864
38	31780.2	10.3666	NLW	0	5	2	174	1	2	1
39	45367.5	10.7226	NLW	0	5	1	163.467	1	1	1
40	45722.4	10.7303	NBW	0	3	0	161.3	2	1	1
41	43315	10.6763	NBW	0	3	0	153.6	2	2	1
42	34752.5	10.456	Latina	1	4	1	151.467	1	2	1	0.419014
43	54759.2	10.9107	Latina	1	1	0	150.6	2	0	1	0.830735
44	43394.7	10.6781	Latina	1	5	0	166.4	2	2	1	0.393538
45	33983.8	10.4336	NBW	0	4	0	154.533	2	0
46	30510.9	10.3258	Latina	1	4	1	152.8	2	1	1	0.44988
47	26725	10.1934	Latina	1	4	1	139.067	1	1	1	0.606786
48	51028.3	10.8401	Latina	0	4	0	145.8	2	2	1	0.500037
49	55556.2	10.9252	NLW	0	1	1	158.4	2	1	1
50	46722.4	10.752	NBW	0	2	0	155.067	2	2	1
51	41405.1	10.6312	NLW	0	3	0	150.4	2	2	1
52	31074.2	10.3441	NBW	0	1	0	180.34	2	0	1
53	72112.6	11.186	Latina	1	2	0	155	1	1	1	0.39773
54	53468.1	10.8868	Latina	1	3	0	148.567	2	0	1
55	45267.1	10.7203	Latina	1	4	0	153	1	2	1	0.483964
56	27276.1	10.2138	Latina	0	5	1	154.6	1	1	1	0.620712
57	50201.7	10.8238	NLW	0	3	0	162.56	2	2	1
58	63282.7	11.0554	Latina	0	2	1	162.56	2	2	1	0.37746
59	39859.2	10.5931	NLW	0	5	0	159.4	0	1	1
60	51543.5	10.8502	Latina	1	4	1	153.8	1	1	1
61	70169.3	11.1587	Latina	1	1	0	155.3	1	1	1	0.505571
62	44448.6	10.7021	Latina	0	5	0	157.6	1	2	1
63	58579	10.9781	Latina	1	4	0	160.767	1	2	1	0.465688
64	43848.3	10.6885	Latina	1	3	0	158.8	0	1	1
65	45273.9	10.7205	NBW	0	2	0	161.467	0	1	1
66	51131.1	10.8421	NLW	0	4	0	161.567	1	2	1
67	63903.7	11.0651	NLW	0	5	2	173.267	1	0
68	68210.6	11.1304	NLW	0	3	0	165.8	1	2	1
69	48776.1	10.795	NLW	0	4	2	169.367	0	0	1
70	51358.4	10.8466	NBW	0	3	2	162.633	0	1	1
71	45260.4	10.7202	NLW	0	5	0	166.733	2	0	1
72	30971	10.3408	NBW	0	4	0	154.633	2	2	1
73	58971.6	10.9848	Latina	1	3	0	160.467	0	0	1	0.378347
74	32611.4	10.3924	Latina	1	2	0	156.667	2	1	1	0.382708
75	32352.6	10.3844	Latina	0	3	0	152	1	2	1	0.424685
76	27547.9	10.2237	Latina	0	5	0	160.4	1	0	1	0.393143
77	27810.3	10.2332	NBW	0	5	1	158.2	1	0	1
78	49051.7	10.8006	NLW	0	3	2	169.867	2	1	1
79	46119.4	10.739	NBW	0	3	0	164.7	0	0	1
80	42183.6	10.6498	NBW	0	2	0	163.567	0	2	1
81	39450	10.5828	NLW	0	5	0	164.867	1	2	1
82	44026.1	10.6925	NLW	0	3	0			2	1
83	74413.4	11.2174	NBW	0	2	2	166.5	2	0	1
84	44752.9	10.7089	NLW	0	5	1	168.867	2	2	1
85	66994	11.1124	NLW	0	5	0	176.6	1	1	1
86	29258.3	10.2839	Latina	0	3	1	149.067	2	2	1
87	33961.3	10.433	NBW	0	5	0	159.433	1	0
88	39693.1	10.5889	Latina	0	5	0	148.8	0	2	1	0.590204
89	45125.7	10.7172	Latina	1	5	0	157.067	0	2	1	0.166308
90	47984.9	10.7786	NLW	0	5	2	163.533	0	2	1
91	27622.5	10.2264	NBW	0	5	1	166.267	2	0	1
92	33669.4	10.4243	Latina	0	5	2	150.4	0	1	1	0.500937
93	32180	10.3791	Latina	1	3	0	149.2	1	2	1	0.562293
94	24793	10.1183	Latina	0	5	0	158.333	0	1	1	0.229525
95	36493.2	10.5049	NLW	0	4	2	159.6	1	2	1
96	32900.8	10.4013	NBW	0	1	0	160.02	2	1	1
97	58006.4	10.9683	NBW	0	1	0	155.267	2	1	1
98	48167	10.7824	NBW	0	1	2	158.167	0	2	1
99	39589.9	10.5863	NBW	0	2	0	157.48	2	2	1
100	36162.7	10.4958	NBW	0	1	0	162.2	1	0	1
101	37687.2	10.5371	NBW	0	4	0	164.8	2	1	1
102	68582.3	11.1358	NBW	0	2	1	162.56	2	2	1
103	44842.9	10.7109	Latina	1	1	0	155.933	2	1	1	0.554137
104	59390.5	10.9919	NBW	0	2	2	156.833	1	1	1
105	39907.8	10.5943	NBW	0	3	1	167.8	2	1	1
106	45137.8	10.7175	Latina	1	4	0	157.5	2	0	1
107	35444.7	10.4757	NLW	0	4	0	170.18	1	1	1
108	50183.4	10.8234	Latina	0	2	0	165.1	0	2	1	0.233988
109	28008.7	10.2403	NBW	0	2	0	161.867	2	1	1
110	47798.4	10.7747	NLW	0	3	1	149.933	0	2	1
111	36865.7	10.515	NBW	0	3	1	164.533	1	2	1
112	52287.4	10.8645	Latina	0	5	0	158.333	2	2	1	0.594654
113	31804.4	10.3674	Latina	1	4	0	150.8	2	1	1	0.516562
114	37343.6	10.5279	NBW	0	1	0	166.033	1	1	1
115	37242.7	10.5252	Latina	0	4	1	172.733	1	1	1	0.0683379
116	37545.4	10.5333	NBW	0	2	0	159	2	2	1
117	28485.9	10.2572	NBW	0	3	1	168.5	2	2	1
118	30480.5	10.3248	Latina	1	3	1	155.433	0	1	1	0.443421
119	28621.6	10.2619	NBW	0	2	0	162.1	2	2	1
120	41870.9	10.6423	NLW	0	1	1	160.8	0	1	1
121	43195.9	10.6735	Latina	0	2	0	161.767	2	1	1
122	65124.7	11.0841	NLW	0	3	0	154.94	0	2	1
123	29205.1	10.2821	NLW	0	5	0	164.6	1	1	1
124	16745.2	9.72587	NBW	0	2	0	157.2	2	2	1
125	23317.1	10.0569	NBW	0	5	0	169.4	1	1	1
126	33552.4	10.4209	NBW	0	2	0	163.4	2	2	1
127	27708.8	10.2295	Latina	1	1	1	167.05	0	1	1	0.0323557
128	75785.9	11.2357	Latina	1	5	0	157.2	1	2	1	0.548627
129	50622	10.8321	NBW	0	1	0	167.967	2	2	1
130	23269.1	10.0549	NBW	0	1	0	172.72	1	2	1
131	50986.7	10.8393	NBW	0	1	0	153.767	2	0	1
132	36405.4	10.5025	NLW	0	4	0	162.867	2	0
133	31532.1	10.3588	NLW	0	5	0	160.533	2	2	1
134	48217.1	10.7835	Latina	1		0	138.767	2	0		0.427536
135	32951.3	10.4028	Latina	0	3	0	155.333	2	0
136	32705.4	10.3953	NBW	0	2	0	163.95	2	2	1
137	22779.2	10.0336	Latina	1	2	1	160.02	1	1	1	0.353772
138	33467.2	10.4183	NLW	1	4	1	161.533	1	1	1
139	45551.4	10.7266	NLW	1	5	0	144.967	2	2	1
140	52175.1	10.8624	Latina	1	5	0	160.733	1	0	1
141	35985.3	10.4909	Latina	0	1	0			2	1
142	68982.8	11.1416	Latina	1	2	0	168.867	2	0	1	0.360557
143	30987.2	10.3413	NBW	0	3	1	162.067	1	2	1
144	23363.7	10.0589	NBW	0	3	0	164.2	2	1	1
145	36550	10.5064	NBW	0	3	0	162.56	2	1	1
146	36290.4	10.4993	NLW	0	2	0	153.6	1	2	1
147	40075	10.5985	Latina	0	5	1	149.533	2	0		0.440077
148	53247.6	10.8827	NLW	0	5	2	164.333	1	2	1
149	39553.9	10.5854	NBW	0	2	0	156.867	2	2	1
150	69464.6	11.1486	NLW	0	4	0	164.267	2	2	1
151	48859	10.7967	NBW	0	1	2	156.533	1	2	1
152	36623.8	10.5085	Latina	1	3	1	152.867	0	0	1
153	38428.8	10.5566	Latina	1	5	0	152.767	1	2	1	0.420012
154	84380.7	11.3431	NBW	0	1	0	163	1	1	1
155	77534	11.2585	NLW	0	2	0	163.033	2	1	1
156	28368.4	10.253	Latina	0	2	0	135.767	2	2	1
157	31872	10.3695	NBW	0	2	0	149.86	2	2	1
158	27871.5	10.2354	Latina	0	5	0	148.867	1	2	1	0.302283
159	26291.7	10.177	Latina	1	3	0	149.667	1	2	1	0.461815
160	47027.6	10.7585	Latina	1	4	0	147.933	2	2	1	0.579296
161	42239	10.6511	Latina	1	3	1	158	2	0	1
162	67685.4	11.1226	Latina	1	3	0	153.967	0	0	1	0.296399
163	41908.7	10.6432	NBW	0	5	0	149.867	2	1	1
164	36603.1	10.5079	NBW	0	2	0	166.167	2	0	1
165	65871.5	11.0955	Latina	0	3	0	155.2	1	1	1
166	34362.4	10.4447	NBW	0		0	162.067	2	1	1
167	40054.6	10.598	NBW	0	4	1	166.133	2	0	1
168	44558.9	10.7046	NLW	0	4	0	158.4	2	2	1
169	37039.2	10.5197	NLW	0	2	0	157.3	0	2	1
170	58949.9	10.9844	NLW	0	4	1	153.033	1	2	1
171	57385.5	10.9575	NBW	0	3	0	167.3	2	0	1
172	24160.1	10.0925	Latina	1	2	0	148.367	1	1	1	0.359013
173	47288.2	10.764	NBW	0	3	0	165.367	2	2	1
174	32556.7	10.3907	Latina	1	2	0	152.2	2	1	1	0.517103
175	40625.6	10.6122	NBW	0	2	0	164.633	2	2	1
176	85530.7	11.3566	NLW	0	4	0	161.867	2	2	1
177	28055.7	10.2419	NLW	0	5	1	151.7	1	2	1
178	46513.4	10.7475	Latina	1	3	1	160.5	2	2	1	0.355779
179	31812.5	10.3676	Latina	1	5	1	155.3	0	1	1	0.166701
180	24473	10.1053	Latina	1	2	1	140.5	2	2	1	0.446066
181	47210.2	10.7624	NBW	0	3	0	161.767	0	2	1
182	44793.7	10.7098	NBW	0	3	0	157.7	2	0	1
183	27643.6	10.2271	NLW	0		0	160.8	2	2	1
184	23017.3	10.044	NBW	0	2	0	169.033	0	1	1
185	29800.9	10.3023	Latina	1	2	0	150.6	2	1	1	0.134315
186	37111.5	10.5217	NBW	0	3	0	164.2	1	1	1
187	42455.8	10.6562	NLW	0	3	0	155.1	2	2	1
188	43349	10.677	NLW	0	5	1	170.733	2	0	1
189	49366	10.807	Latina	1	5	0	152.2	1	1	1	0.373551
190	25317.6	10.1393	Latina	1	2	0	150.133	2	2	1	0.438087
191	51625.5	10.8518	NBW	0	3	2	167.35	0	0
192	73675.4	11.2074	NLW	0	4	1	157.7	0	2	1
193	46762.2	10.7528	NBW	0	2	0	156.7	1	2	1
194	19188.3	9.86206	Latina	0	3	0	159.067	2	1	1	0.423978
195	46983.1	10.7575	NLW	0	5	0	167.2	0	2	1
196	27660.1	10.2277	NLW	1	4	1	155.867	1	2	1
197	35708.3	10.4831	NLW	0	5	2	176.733	0	2	1
198	35602.2	10.4802	NLW	1	4	2	150.533	0	2	1
199	27089.8	10.2069	Latina	1	2	1	161.667	1	1	1	0.426043
200	45647	10.7287	NBW	0	2	0	170.6	1	2	1
201	75299.4	11.2292	NBW	0	3	0	160.9	2	1	1
202	51995.2	10.8589	Latina	1	4	0	147.3	2	0		0.480561
203	33146.3	10.4087	Latina	1	2	0	145.367	1	1	1	0.542899
204	80777.4	11.2995	NBW	0	1	0	165.867	1	2	1
205	50112.8	10.822	Latina	1	2	0	151.767	0	2	1	0.272227
206	27304.6	10.2148	Latina	0	2	0	158.067	2	1	1	0.462363
207	51478	10.8489	NBW	0	2	0	165.133	2	1	1
208	34239	10.4411	NBW	0	2	0	167.64	0	0	1
209	44156.6	10.6955	Latina	1	4	0	151.267	2	1	1	0.435933
210	32736.9	10.3963	Latina	0	5	1	159.933	2	2	1	0.111878
211	54012.9	10.897	Latina	1	3	0	153.867	1	1	1	0.488221
212	37379.6	10.5289	NLW	0	3	1	164.333	0	2	1
213	42782	10.6639	Latina	0	4	0	162.56	2	1	1	0.195954
214	39699.1	10.5891	Latina	1	5	0	149.067	2	0		0.309538
215	52436.6	10.8674	NBW	0	2	0	163.233	0	2	1
216	59405.8	10.9921	NLW	0	4	2	157.48	1	2	1
217	55949.7	10.9322	NLW	0	3	0	161.733	2	2	1
218	33528.8	10.4202	Latina	1	4	0	161.7	1	1	1	0.218856
219	39027	10.572	NLW	0	4	0	157.467	0	2	1
220	46100.6	10.7386	Latina	0	5	1	164.433	1	0		0.413796
221	52991.8	10.8779	NLW	0	4	1	165.6	1	2	1
222	39796.1	10.5915	NBW	0	3	0	173.633	2	1	1
223	26817.2	10.1968	Latina	1	5	0	161.033	2	0	1	0.370076
224	119519	11.6912	Latina	0	2	0	160.02	2	0		0.370728
225	32303.5	10.3829	Latina	0	3	0	158.133	1	2	1
226	21347.9	9.96871	Latina	1	2	0	149.5	2	0	1	0.562368
227	29277.5	10.2846	Latina	1	2	0	155.8	2	1	1
228	50335.2	10.8265	Latina	0	2	0	160.02	2	1	1	0.219851
229	38878.6	10.5682	Latina	0	2	0	152.8	2	2	1	0.374348
230	26700.6	10.1924	NBW	0	1	0	163.533	0	0	1
231	62178.7	11.0378	NBW	1	5	1	161.467	0	1	1
232	37428	10.5302	NBW	0	2	0	170	2	2	1
233	19378	9.87189	Latina	1	4	1	170.65	0	1	1
234	40237.1	10.6025	Latina	0	5	1	154	0	2	1	0.403264
235	33791	10.4279	NBW	0	2	2	157.567	2	0	1
236	62823.3	11.0481	Latina	0	3	0	163.6	0	2	1	0.371371
237	64653.6	11.0768	NLW	0	5	1	152.4	2	2	1
238	42149.5	10.649	NLW	0	5	2	152.667	0	1	1
239	30599.7	10.3287	NBW	0	3	0	175.4	0	0	1
240	49699.2	10.8137	Latina	1	2	0	159.233	1	0	1	0.532115
241	69513.5	11.1493	NLW	0	5	2	165.567	1	2	1
242	33774.1	10.4275	NBW	0	1	0	152	0	2	1
243	26564.4	10.1873	NBW	0	1	0	171.467	2	2	1
244	47025.8	10.7585	Latina	1	3	0	139.267	2	2	1	0.605264
245	36486.4	10.5047	NLW	0	5	1	169.1	1	2	1
246	35162.2	10.4677	Latina	1	5	0	160.5	2	0	1	0.0747154
247	37841.5	10.5412	Latina	1	5	1	152	1	0
248	43075.9	10.6707	Latina	0	2	0	160.02	2	2	1	0.421044
249	63698.5	11.0619	NLW	1	5	2	161.7	0	2	1
250	81653.2	11.3102	Latina	1	1	0	159.667	1	1	1	0.243048
251	33135	10.4083	NLW	1	5	1	163.467	2	2	1
252	47313.3	10.7645	Latina	0	4	0	148.9	1	2	1
253	62077.7	11.0361	NBW	0	1	1	164.367	2	1	1
254	37779.2	10.5395	NBW	0	2	0	166.2	2	0	1
255	50508.7	10.8299	NLW	0	4	1	160.4	2	2	1
256	40120.4	10.5996	Latina	0	4	1	161.267	2	2	1	0.39605
257	39887.9	10.5938	NLW	0	4	2	148.067	0	2	1
258	46458	10.7463	NBW	0	4	0	166.5	0	2	1
259	29805.2	10.3024	NLW	0	4	1	160.533	1	2	1
260	59180.4	10.9883	NLW	0	2	0	160.433	1	2	1
261	126212	11.7457	NLW	0	2	0	164.433	1	2	1
262	53093.2	10.8798	NBW	0	1	0	148.533	2	2	1
263	28398.6	10.2541	Latina	0	4	0	158.6	0	0	1	0.665286
264	49173.9	10.8031	Latina	0	2	0	160.02	0	0	1	0.562683
265	36408.2	10.5025	Latina	1	3	1	148.3	1	0	1	0.419318
266	108143	11.5912	Latina	0	3	2	160.7	0	0	1	0.303581
267	31704.9	10.3642	Latina	0	3	1	157.733	2	2	1	0.331521
268	37519.5	10.5326	Latina	0	2	0	155.3	2	2	1	0.277198
269	26317.9	10.178	Latina	0	4	1	155.4	2	2	1	0.37619
270	37214.1	10.5244	Latina	1	3	1	155.4	0	2	1	0.274604
271	28769.5	10.2671	Latina	1	4	0	154.5	2	2	1	0.531178
272	42814.2	10.6646	Latina	0	5	1	157.933	2	0	0	0.169396
273	28489.9	10.2573	Latina	1	3	0	152.733	2	2	1	0.317022
274	23339.1	10.0579	Latina	1	2	0	152.833	2	1	1	0.758432
275	76028.2	11.2389	Latina	0	5	1	174.767	2	2	1	0.229659
276	57436.5	10.9584	Latina	1	2	0	172	2	2	1	0.535599
277	40988.9	10.6211	Latina	1	3	1	160.4	1	1		0.26287
278	47350.8	10.7653	NLW	0	5	2	141.5	2	0	0
279	35355.5	10.4732	Latina	0	3	0	151.067	2	1	1	0.383859
280	34635.1	10.4526	Latina	1	2	1	154.233	1	2	1	0.414864
281	29210.9	10.2823	NBW	0	1	0	163.667	2	1	0
282	48978.8	10.7991	Latina	0	4	2	166.9	2	0	0	0.310384
283	24193.2	10.0938	Latina	0	5	0	152.7	1	2	1	0.055817
284	46741.6	10.7524	Latina	0	2	1	153.133	1	0		0.269621
285	52862.2	10.8754	Latina	1	2	0	148.6	2	1	1	0.345646
286	60650.9	11.0129	Latina	1	3	0	150.433	1	2	1	0.201215
287	22123.9	10.0044	Latina	1	5	1	150.033	0	2	1	0.409408
288	45888.6	10.734	Latina	1	3	1	162.067	1	1	1	0.518942
289	36384.4	10.5019	Latina	1	5	1	155.6	1	1	1	0.469861
290	29447.3	10.2904	Latina	1	4	0	149.2	1	2	1
291	40936.7	10.6198	Latina	0	5	0	165.7	0	0		0.446643
292	57558.7	10.9606	Latina	1	5	2	153.733	2	0	1	0.42288
293	39041.5	10.5724	NLW	0	5	1	162.56	1	0	0
294	36820.3	10.5138	Latina	1	5	0	158.233	1	1	1	0.267883
295	52895.5	10.8761	Latina	1	2	0	154.267	1	2	1	0.311736
296	23624.2	10.07	Latina	0	3	1	152.833	2	1	1	0.472461
297	74295.4	11.2158	Latina	0	3	1	162.167	2	1	0	0.249006
298	62182.8	11.0378	Latina	1	2	0	153.633	1	1	1
299	30218.6	10.3162	Latina	1	4	0	144.967	2	2	1	0.394418
300	34122.1	10.4377	Latina	1	3	0	151.367	1	1	1	0.500716
301	48090.8	10.7808	Latina	1	5	0	160.2	1	2	1	0.467628
302	40492.1	10.6089	Latina	1	4	0	151.467	2	0	0
303	46695.7	10.7514	Latina	1	3	0	159.133	2	0	0
304	35601.8	10.4802	Latina	0	3	0	161	2	2	1	0.525515
305	26333.2	10.1786	Latina	1	4	0	148.2	1	1	1	0.417769
306	25185.1	10.134	Latina	1	4	0	158.633	1	0	1	0.385501
307	30041.6	10.3103	Latina	1	3	0	148.9	1	2	1	0.535949
308	53254.3	10.8828	Latina	1	2	0	152.267	1	2	1	0.599493
309	69488.2	11.1489	Latina	1	3	0	158.133	1	1	0	0.285145
310	37145.4	10.5226	Latina	1	3	0	156.667	1	2	1	0.435815
311	54290.7	10.9021	Latina	1	5	0	150.633	1	2	1	0.171987
312	24700.3	10.1146	Latina	1	3	0	148.2	1	0	1	0.600652
313	49120.1	10.802	Latina	1	2	0	144.167	2	2	1	0.691408
314	42387.3	10.6546	Latina	1	3	1	165	0	0		0.340276
315	46900.7	10.7558	Latina	1	2	0	153.333	0	2	1
316	28937.9	10.2729	Latina	1	3	0	151.233	2	1	1	0.456752
317	45369.1	10.7226	Latina	1	3	1	153.233	0	2	1	0.492322
318	54691.1	10.9095	Latina	1	3	0	157.567	2	1	1	0.369102
319	34427.4	10.4466	NLW	0	5	2	167.833	0	0	0
320	40543	10.6101	Latina	0	5	2	170.633	1	1	1	0.22253
321	53761.1	10.8923	Latina	1	2	1	152.6	1	2	1	0.34429
322	42934	10.6674	Latina	1	3	1	148.667	2	0		0.372147
323	31031.4	10.3428	Latina	1	5	0	154.333	1	2	1	0.313875
324	36130.3	10.4949	Latina	1	3	0	164.667	2	0	0	0.235685
325	38596	10.5609	Latina	1	4	0	140.9	1	1	1	0.4769
326	50552.4	10.8308	Latina	0	5	0	157.733	0	0	0	0.467788
327	36051.5	10.4927	Latina	0	3	1	154.267	1	0	1	0.483103
328	31227.5	10.3491	Latina	0	4	0	152.833	2	0	1	0.384399
329	24859.7	10.121	Latina	1	3	0	146.333	1	0	1	0.957198
330	26114.1	10.1702	Latina	1	2	0	151.767	1	1	1	0.404655
331	34815.1	10.4578	Latina	0	5	0	168.4	2	1	1	0.37709
332	28939.8	10.273	Latina	1	4	0	153.6	2	1	1	0.224246
333	28603.7	10.2613	Latina	1	2	0	160.667	2	0	0	0.382673
334	44014.2	10.6923	Latina	0	3	0	151.333	1	0	1	0.385455
335	40801.5	10.6165	Latina	1	3	0	154.067	2	1	1	0.387245
336	43326.9	10.6765	Latina	1	3	1	149.433	2	1	1
337	38812.1	10.5665	Latina	1	5	0	163.5	0	2	1	0.37989
338	72709.3	11.1942	Latina	0	4	0	156.333	2	0		0.183722
339	76056.5	11.2392	Latina	0	2	1	177.1	2	0		0.0735667
340	28301.6	10.2507	Latina	0	3	0	154.6	2	1	1	0.346763
341	29707.7	10.2992	Latina	1	4	0	149.267	2	0	1	0.531037
342	29283.9	10.2848	Latina	0	1	0	162.767	2	1	1	0.516851
343	49712.6	10.814	Latina	1	1	0	160.1	2	0	1	0.446135
344	46127.5	10.7392	NLW	0	5	1	170.18	0	0	0
345	39251.6	10.5777	Latina	1	5	1	150.533	2	1	1	0.248676
346	61855.5	11.0326	Latina	0	5	0	167.933	2	1	1
347	28963.1	10.2738	Latina	1	2	0	154.667	2	1	1	0.23702
348	58928.1	10.9841	Latina	1	4	0	157.6	2	0		0.275055
349	57744.1	10.9638	Latina	1	2	1	158.767	1	2	1	0.148983
350	33859.1	10.43	Latina	0	2	0	157.8	2	2	1	0.458566
351	43402.5	10.6783	Latina	1	4	0	151.733	0	1	1	0.309428
352	57796.3	10.9647	Latina	1	4	0	153.8	2	2	1	0.285994
353	42036.4	10.6463	Latina	1	5	0	137.333	1	2	1	0.716003
354	42030.7	10.6462	Latina	0	4	2	155.333	2	2	1	0.495814
355	35057.2	10.4647	Latina	1	1	0	150.133	1	2	1	0.353835
356	27810.2	10.2332	Latina	1	4	1	155.7	0	1	1	0.405534
357	46942.8	10.7567	Latina	1	3	0	147.733	2	0	1	0.690707
358	25923	10.1629	Latina	1	4	0	151.533	1	2	1	0.244717
359	57002.9	10.9509	Latina	0	3	0	153.033	2	2	1	0.369062
360	35366.6	10.4735	Latina	1	2	1	158.467	2	0	1	0.519282
361	43502.8	10.6806	Latina	1	2	0	164.867	2	0	0	0.33463
362	64184.1	11.0695	Latina	0	4	1	159.233	1	1	1	0.192533
363	29845.6	10.3038	Latina	1	2	1	159.7	2	1	1	0.498488
364	22246.5	10.0099	Latina	1	4	1	147.567	2	2	1	0.383373
365	46716.4	10.7519	Latina	0	3	0	155.267	1	2	1
366	39382.6	10.5811	Latina	0	4	0	153.133	1	2	1	0.638559
367	29635.4	10.2967	Latina	1	3	0	150.7	2	1	1	0.361148
368	46805.9	10.7538	Latina	1	4	2	147.633	1	1	1	0.495723
369	50418	10.8281	Latina	0	4	1	164.133	2	1	1	0.426855
370	30124.9	10.3131	Latina	0	4	0	153.933	2	2	1
371	55159.6	10.918	Latina	0	3	1	161.733	2	0	1	0.532256
372	57993.8	10.9681	Latina	1	4	1	154.267	1	0	1	0.70445
373	43168.4	10.6729	Latina	1	4	1	157	2	0	1	0.608169
374	96183.9	11.474	NLW	0	3	2	158.4	0	0	0
375	69442.4	11.1483	Latina	1	2	0			1	1	0.557392
376	53379.5	10.8852	Latina	0	2	0	148.067	2	2	1	0.585005
377	30873.5	10.3377	Latina	1	2	1	158.467	1	1	1	0.512408
378	28651.9	10.263	Latina	1	5	0	162.933	2	0	1
379	38749.5	10.5649	Latina	1	3	0	145.867	1	0	1	0.830752
380	44490.9	10.703	Latina	1	3	0	156.6	2	2	1	0.869854
381	28788	10.2677	Latina	1	3	0	145.733	2	2	1
382	66632.8	11.107	Latina	1	3	1	156.967	1	0
383	26895.2	10.1997	Latina	1	2	0	164.633	1	1	1	0.518606
384	37513.7	10.5325	Latina	1	3	0	158.2	2	0	1	0.479272
385	24225	10.0951	NBW	0	3	0	177.8	1	0	0
386	42842.5	10.6653	NBW	0	5	0	169.733	2	1	1
387	69974.6	11.1559	NBW	1	5	0	152.2	1	0	0
388	35277	10.471	Latina	1	1	0	143.867	1	1	1	0.713088
389	54353.2	10.9033	NLW	0	5	0	175.067	1	0	0
390	35776.1	10.485	Latina	0	2	0	150.433	1	2	1	0.322489
391	37117.6	10.5218	Latina	1	3	0	153.4	1	1	1	0.485963
392	59787.6	10.9986	Latina	1	2	0	147.433	2	1	1	0.0508094
393	46863	10.755	NBW	0	3	0	162.233	2	0	1
394	36776.8	10.5126	Latina	0	5	0	162.567	2	0	0	0.531589
395	49988.8	10.8196	Latina	0	2	0	150.367	1	2	1	0.472344
396	42805.6	10.6644	Latina	0	2	0	171.333	2	1	1	0.52174
397	30897.9	10.3384	NBW	0	1	0	155.533	2	2	1
398	44601.7	10.7055	Latina	0	3	0	157.233	2	0	1	0.314668
399	38876	10.5681	Latina	0	3	0	157.1	2	0	0	0.513435
400	95516.4	11.4671	Latina	0	5	2	160.867	1	2	1	0.34768
401	44237.7	10.6973	NBW	0	4	1	170.433	1	2	1
402	43350.4	10.6771	Latina	1	4	0	150.367	1	2	1
403	88074.9	11.3859	Latina	1	3	0	159.333	2	0	0
404	26971	10.2025	Latina	1	1	0	151.3	1	2	1	0.303109
405	28080.8	10.2428	Latina	0	4	1	153.767	2	1	1	0.566754
406	56271	10.9379	Latina	1	1	0	138.267	1	0	0	0.46695
407	41906	10.6432	Latina	0	4	0	149.467	1	2	1	0.594148
408	44811.3	10.7102	Latina	0	5	2	163.4	1	2	1	0.161641
409	62697	11.0461	Latina	1	3	0	153.433	2	1	1	0.376245
410	43088.4	10.671	Latina	1	5	0	146.867	1	1	1	0.425483
411	55912.3	10.9315	Latina	0	5	1	163.5	0	2	1	0.185045
412	38569.8	10.5602	Latina	1	2	0	164.933	2	0	1	0.414605
413	73471.1	11.2046	Latina	1	2	0	156.333	1	0		0.522154
414	40305.5	10.6042	Latina	1	3	0	142.967	2	2	1	0.400225
415	64047.2	11.0674	Latina	1	3	0	162.067	2	2	1	0.398257
416	72149.9	11.1865	Latina	1	2	0	156.367	1	0		0.487442
417	34979.8	10.4625	Latina	0	3	0	164.733	1	1	1	0.444778
418	45485.9	10.7252	Latina	1	2	0	158.933	2	1	1	0.327772
419	34187.9	10.4396	Latina	1	5	0	158.967	0	0		0.347581
420	35237.5	10.4699	Latina	1	2	0	153.867	2	1	1	0.494803
421	56771.7	10.9468	NBW	0	4	0	151.8	1	2	1
422	41667	10.6375	Latina	1	4	0	161.733	1	2	1	0.24461
423	27398.3	10.2182	Latina	1	2	0	147.667	2	1	1	0.356129
424	75390.8	11.2304	Latina	0	5	1	159.933	1	0	0	0.436431
425	49680	10.8134	NBW	0	2	0	170.967	2	0	0
426	29263.7	10.2841	Latina	1	2	0	153.167	1	2	1	0.20905
427	51902	10.8571	Latina	1	1	1	161.533	0	0	0	0.408664
428	34539.7	10.4499	Latina	1	3	0			1	1	0.376732
429	33452.8	10.4179	NBW	1	4	0	168.133	2	0
430	24855.9	10.1208	Latina	1	3	0	149.267	0	1	1	0.645581
431	69685.9	11.1518	Latina	0	4	0	165.1	2	1	1	0.05714
432	48398.7	10.7872	Latina	0	4	0	152.6	2	1	1	0.372924
433	27685.6	10.2287	Latina	1	4	0	169.533	1	1	0	0.643788
434	66986.5	11.1122	NBW	0	4	0	159.633	2	2	1
435	35331.7	10.4725	Latina	0	4	0	162.56	2	2	1	0.504736
436	46656.8	10.7506	Latina	1	4	1	167.467	2	1	1	0.0634114
437	38492.8	10.5582	Latina	1		0	157.367	1	0
438	36469.3	10.5042	NBW	0	1	0	167.167	1	0	0
439	99716.2	11.5101	NBW	0	1	2	160.933	1	0
440	46254	10.7419	Latina	1	5	0	151.533	2	1	1	0.360495
441	37519.4	10.5326	Latina	1	3	2	145.733	1	2	1	0.381068
442	33254.2	10.4119	Latina	1	1	0	158.3	2	1	1	0.435334
443	39906.4	10.5943	Latina	1	4	0	157.567	1	0	0	0.318238
444	35495.3	10.4772	Latina	1	5	1	162.933	0	1	1	0.282881
445	22725.1	10.0312	Latina	1	2	0	149.6	2	1	1	0.440461
446	54310.2	10.9025	Latina	1	5	0	161.633	0	0	1	0.171681
447	43374.2	10.6776	Latina	0	5	1	164.667	2	1	1	0.2964
448	58632.4	10.979	Latina	1	4	0	142.333	2	1	1	0.464816
449	59780.9	10.9984	Latina	0	3	0	153.2	1	2	1	0.36375
450	31234.1	10.3493	Latina	1	2	0	151.833	1	2	1	0.186584
451	64606.9	11.0761	Latina	1	4	0	157.067	1	0	1	0.308889
452	24586.4	10.11	Latina	1	4	0	160.267	0	0	1	0.433253
453	42074.1	10.6472	Latina	1	5	1	156.767	2	2	1	0.511139
454	29872.3	10.3047	Latina	1	1	0	156.833	1	1	1	0.620873
455	30291.2	10.3186	Latina	1	2	0	152.467	2	2	1	0.431803
456	52026.8	10.8595	Latina	0	4	0	146.333	2	2	1	0.29016
457	31544.5	10.3592	Latina	1	4	0	162.867	1	0	1
458	42077.3	10.6473	Latina	0	3	1	161.933	1	1	1	0.513834
459	24058.1	10.0882	Latina	1	3	0	156.433	1	1	1	0.584407
460	29324.9	10.2862	Latina	0	5	0	160.933	2	2	1	0.446095
461	49128.9	10.8022	Latina	1	3	0	153.167	2	1	1	0.317162
462	62798.4	11.0477	Latina	0	2	1	149.933	2	2	1	0.629917
463	43853.4	10.6886	Latina	1	4	0	154.233	1	2	1	0.431613
464	72380	11.1897	Latina	0	3	0	157.9	1	2	1	0.436389
465	61227.7	11.0224	Latina	1	4	0	152.6	2	0	0	0.529695
466	62839.4	11.0483	Latina	0	4	1	157.6	2	1	1	0.318483
467	38046.2	10.5466	Latina	1	4	0	157.6	1	2	1	0.425884
468	56155.8	10.9359	Latina	1	2	0	150.533	0	2	1	0.553144
469	40989.4	10.6211	Latina	0	2	1	155.767	1	2	1	0.170503
470	28576.4	10.2603	Latina	1	3	0	163.067	1	1	1	0.273403
471	23291.8	10.0559	Latina	0	3	1	160.133	1	0		0.470667
472	34510.4	10.449	Latina	1	3	0	161.033	2	0	0	0.397207
473	31309.6	10.3517	Latina	1	3	0	140.6	1	2	1	0.856513
474	44524.2	10.7038	Latina	1	4	2	148.267	0	1	1	0.635149
475	39803.6	10.5917	NLW	0	3	2	161.667	1	1	0
476	81467.2	11.308	Latina	0	2	1	145.267	2	2	1	0.352254
477	18853.1	9.84443	Latina	0	4	0	145.733	2	2	1	0.780075
478	19674.8	9.8871	Latina	1	4	0	153.233	1	0	0	0.410722
479	75035.3	11.2257	NBW	0	4	1	169	2	0
480	35559.2	10.479	Latina	1	2	0	153.267	2	0	0	0.581053
481	25488.7	10.146	Latina	1	4	0	153.733	1	1	1
482	24503.2	10.1066	Latina	1	4	0	149.867	2	2	1	0.452956
483	38864.3	10.5678	Latina	1	5	0	153.733	2	0		0.431882
484	34469.8	10.4478	Latina	0	3	0	154.733	2	0	0	0.426008
485	72602.8	11.1928	NBW	0	1	0	164.867	2	1	1
486	37459.3	10.531	Latina	0	4	0	160.567	2	2	1	0.480758
487	32354.7	10.3845	Latina	0	2	1	145.8	2	0	0	0.380705
488	39489.7	10.5838	Latina	1	3	0	165.767	0	0	0
489	46612.5	10.7496	Latina	1	3	1	140	2	1	1	0.37222
490	27366.6	10.2171	Latina	1	4	0	167.267	1	0		0.309093
491	42011.7	10.6457	Latina	1	2	0	168.2	2	0		0.383426
492	74640.4	11.2204	Latina	0	5	1	159.133	2	0	0	0.339487
493	61774.9	11.0313	Latina	1	2	0	157.733	2	1	1	0.261653
494	56756.2	10.9465	Latina	0	4	1	157	2	1		0.457636
495	73102.3	11.1996	NLW	0	5	2	169.967	0	0
496	27105.6	10.2075	NBW	0	3	0	162.267	2	0	0
497	33758.8	10.427	Latina	1	1	0	163.533	0	0		0.257564
498	62071.1	11.036	Latina	0	2	0	156.9	2	1	1	0.487628
499	34732.4	10.4554	Latina	0	4	0	161.167	0	0	0	0.383987
500	53699.6	10.8912	Latina	1	3	0	155.933	2	0	0	0.196495
501	65340.9	11.0874	NLW	0	1	0	157.333	1	0	0
502	42285.3	10.6522	Latina	1	2	0	159.133	2	2	1
503	23900	10.0816	Latina	1	4	0	148.3	2	2	1	0.214617
